# Supplementary material for: Epidemiology and Genetic Diversity of Spirometra Tapeworm Isolates from Snakes in Hunan Province, China
Source: Animals (Basel). 2022 May 9;12(9):1216. doi: 10.3390/ani12091216 (PMC9101633; doi:10.3390/ani12091216)
Supplement: Supplementary file 1 [file animals-12-01216-s001.zip]

Archive with 2 entries (2 files):
- Table S1 forxml.pdf
- Table S2 for xml.pdf
